# Supplementary material for: Operational feasibility of the ultra-portable digital X-rays with Computer-Aided Detection (CAD) for community active case finding for TB in Nigeria: Health care workers and client’s perspectives
Source: PLOS Glob Public Health. 2025 Oct 22;5(10):e0005234. doi: 10.1371/journal.pgph.0005234 (PMC12543118; doi:10.1371/journal.pgph.0005234)
Supplement: S6 Data — (XLSX) [file pgph.0005234.s009.xlsx]

## Sheet: Radiologists
id	tag	content
4241687	Advantage	It is a plus to be able to work in rough terrain.
4241689	Advantage	Quick idea or overview of possible pathology
4241632	Advantage	The advantages is that a large number of people can be reached and at almost any location
4241648	Advantage	The UPDX has an advantage of flexibility and mobility in hard-to-reach areas
4241651	Advantage	Benefits of UPDX and AI is that it would help analyze patient data to improve potential diagnoses
4241661	Advantage	Better resolution
4241664	Advantage	Good resolution
4241676	Advantage	It will encourage saving time, faster results, and turnover rates,
4241608	Advantage	Yes. It can speed up interpretation if well utilised
4241617	Advantage.Operational	The portability and digital processing capabilities of the UPDX gives it an edge over the stationary/ conventional xray machines. Patients are also met in their locations instead of waiting for them to come to health centres/ clinics.
4241674	Advantage.Operational	fast, easily accessible, mobile.
4241606	Advantage.Operational	Advantages-portability
4241693	Advice to manufacturers	I don’t know if it is possible for the software to recognize some specific TB patterns, if not, it may have to be used with clinical information and radiological reports.
4241621	Advice to manufacturers	The manufacturers should be involved in the training of the radiographers in the use of this machines (UPDX) especially with regards to optimal patient positioning and radiation dosage
4241638	Advice to manufacturers	Upgrading strength of the UPDX or having improved software that improve the quality of poor images without compromising the real image Questionnaire for Radiologists engaged for Clinical review of Xrays from UPDX
4241656	Advice to manufacturers	I believe AI is a technology that requires careful management; the manufacturers should be able to communicate how the technology works in a way that others can understand, also Identify the ethical implications of using AI in clinical contexts.
4241668	Advice to manufacturers	The manufacturer needs to improve on differentiating pathologies from physiological findings
4241681	Advice to manufacturers	We thank them for making it available, however, I will suggest that its availability should be improved and the battery life should be prolonged to accommodate more usage.
4241611	Advice to manufacturers	To continue to work with radiologists and radiographers in designing all the components of the systems.
4241622	Baseline knowledge of UPDX	Respondent says he has no idea about the UPDX and needed a summarized information on the UPDX and the OR. He was given one before he responded.
4241684	Changes in impression of TB burden	Not really though I feel the prevalence should reduce if the populace take more active measures
4241614	Changes in impression of TB burden	Yes it did. I previously thought TB prevalence had reduced drastically or even eradicated but my engagement with the TB control program has totally reversed this perspective as i now know TB is still here with us.
4241642	Changes in impression of TB burden	Yes
4241645	Changes in impression of TB burden	Maybe
4241658	Changes in impression of TB burden	No
4241602	Changes in impression of TB burden	No it did not
4241688	Disadvantage	I don’t know of any disadvantage that may be machine specific
4241690	Disadvantage	Potential disadvantage is that it assumes all densities are related to pathology which is not so
4241633	Disadvantage	while for the disadvantages the quality of images for large sized people is reduced and inability to carry out repeat studies and carry out other views and investigations.
4241649	Disadvantage	disadvantage of inadequate patient positioning/coverage of obese patients
4241652	Disadvantage	he down side is AI(CAD) lacks to capacity to handle ethical and societal challenges with patient care and will Dehumanize healthcare and practice
4241662	Disadvantage	Lot of noise
4241665	Disadvantage	Not at the time
4241677	Disadvantage	although, many diseases that are not PTB seen in the screened patient will be missed, undetected, and unreported.
4241675	Disadvantage.Operational	Lots of artifacts, motional blurring.
4241607	Disadvantage.Operational	Disadvantages-sometimes poor positioning
4241691	Ease of interpretation	Not always
4241619	Ease of interpretation	Quite easy
4241636	Ease of interpretation	It is easy and straight forward.
4241654	Ease of interpretation	Somewhat easy
4241666	Ease of interpretation	Not easy
4241679	Ease of interpretation	It is easy as the stipulated findings are already listed.
4241686	Film quality in comparison	Relatively good, some centers have better quality films maybe due to experience or machine type.I generally comment on the reports to encourage improvement
4241616	Film quality in comparison	The quality of the films from UPDX is better if the stationary machine is using manual processors however if the stationary machine is using digital processors they are comparable.
4241625	Film quality in comparison	He also said the quality of films from the UPDX is very poor. He says sometimes the quality is so poor that he can’t report such films and has to return the films
4241631	Film quality in comparison	The quality of the images are good for the portable machine when regular sized people are x-rayed but cannot be compared with images of bigger people when done with the stationary X-rays in the facilities.
4241647	Film quality in comparison	Comparatively Good
4241660	Film quality in comparison	Ultra portable digital xray is better
4241673	Film quality in comparison	The qualities of the films are comparable in terms of contrast, enabling a good read although, noise and artifacts were also increased .
4241604	Film quality in comparison	Some are not well done
4241605	Film quality in comparison	Artefacts from the patients clothes sometimes are present
4241683	Impression of TB burden	TB burden is unequivocally distributed. Some areas have high burden while some others have a reduced burden. From the studies I report, the prevalence is higher in the north than in the south while the reverse is the case for cardiovascular diseases
4241613	Impression of TB burden	The TB burden in Nigeria is high as evidenced by the number of patients radiographs i review on a monthly basis since i joined the TB program.
4241627	Impression of TB burden	I believe it is significant.
4241644	Impression of TB burden	Still comparatively higher burden
4241670	Impression of TB burden	TB is still prevalent in Nigeria and increasing numbers are seen in institutionalized places like prisons and also in communities where easy access to screening and treatment are not readily available.
4241671	Impression of TB burden	No
4241601	Impression of TB burden	Still high
4241618	Opinion on UPDX/CAD use in NIG	It is a welcome development with the array of benefits mentioned above
4241634	Opinion on UPDX/CAD use in NIG	I believe they are synergistic.
4241650	Opinion on UPDX/CAD use in NIG	It’s a welcome innovation and has a potential of improving healthcare access particularly where experts are not available
4241663	Opinion on UPDX/CAD use in NIG	UPDX is better at this stage
4241682	Participant Role description	Reporting the acquired radiographs assigned to me
4241612	Participant Role description	My role in the UPDX and CAD screening activities is the interpretation of radiographs obtained using the ultraportable digital xray machines.
4241626	Participant Role description	I review and report images of patients with suspected TB who usually have CAD4TB score of over 50.
4241643	Participant Role description	Real time Radiology Reporting (Remote) of Xray films from field sites on the XMAP projects.
4241657	Participant Role description	Film reporting
4241669	Participant Role description	I interpret radiological chest images sent via email to me, for screening of pulmonary tuberculosis .
4241600	Participant Role description	I read the chest x-rays and issue reports
4241635	Trust level	I don’t think CAD should be interpreted alone without the interpretation of digital Xray images because of several false positives seen.
4241653	Trust level	I’m Not sure! Because CAD results are should be interpreted in a given clinical context.
4241678	Trust level	No. It is usually based on selected radiologic findings or applications and if it is not listed and the images have these rare/uncaptured/unselected findings, it will be missed and the patient may have the disease. In addition, it cannot detect life-threatening situations where prompt feedback is given to the people on the field so as to communicate with the affected patient so that prompt treatm…
4241609	Trust level	About 70% trust. Needs human verification.
4241692	Usefulness to work	Sometimes
4241620	Usefulness to work	Yes
4241637	Usefulness to work	Yes, it is complimentary.
4241655	Usefulness to work	Yes
4241667	Usefulness to work	Not very useful at this level
4241680	Usefulness to work	Yes
4241610	Usefulness to work	Yes it is
4241685	Xray Role in TB diag	It is a welcome idea as it gets to the hard to reach areas and people that will ordinarily not go out to get treated due to finance, unavailabilty of health care and many others
4241615	Xray Role in TB diag	As a radiologist the importance of the use of Xray for the diagnosis of TB cannot be over emphasized; its availability, cost and reliability makes this imaging modality's value inestimable
4241629	Xray Role in TB diag	I believe it plays a significant role in arriving at diagnosis.
4241646	Xray Role in TB diag	It’s very much Useful and valuable for TB screening programs
4241659	Xray Role in TB diag	Relevant
4241672	Xray Role in TB diag	Although chest radiographs may be negative in early diagnosis of PTB, their use is still important as some subtle chest signs may suggest PTB even in their early phase. In addition, subacute chest changes and complications from PTB may be seen clearly on CXR. The accessibility of CXR, ease of use, and non-invasiveness are some of the characteristics that favor the use of CXR in TB diagnosis .
4241603	Xray Role in TB diag	Very crucial

## Sheet: HCWs_TBLS_DOTsNurses
id	tag	content
4271747	Typical day	It goes very well, It starts with Advocacy and Mobilization of the community members to be aware of the event, the UPDX team performs the test and I am involved with mobilization activities
4271749	Experience so far with UPDX	I will say very excellent because of the surge in the number of TB cases that the PDX with AI brings to my LGA in fact it has been a game changer.
4271756	How practice affected	My practice has not been affected because I have seen it as another aspect of increasing case finding, it’s obvious because of the number of cases coming from it activities and the way community members have been interested in been tested using the intervention.
4271763	Integration success	Very well, because since its inception more and more persons have been more interested to get tested and that increased our TB yield in ACF.
4271775	Challenges	The only challenges we have had will be the movement of the UPDX machine to hard-to-reach areas in my LGA which has been very challenging.
4271779	Challenging times using UPDX	the most challenging time will be during the rainy season while the best time is during the dry seasons.
4271896	Best times using UPDX	best time is during the dry seasons.
4271799	Benefits	The benefits of HCW’s from this machine will be that community members are more interested in been screened for TB, rather than the manual way of screening using WHO symptom screening.
4271806	Benefits	Conducting community outreaches have become more easier, Facility screening staff have been more affected.
4271809	Challenges	The challenges we have been having is finding patients when they are been screened and diagnosed in a larger community, how to trace and enroll them, especially when they don’t have a mobile set.
4271894	Challenges	I myself have been affected by this because I am the one tasked with tracking and enrolling this patient.
4271901	Training for UPDX	No, no training/orientation was carried out
4271906	Work routine.SOPs	No guideline or SOP is followed, we just plan an itinerary and work commences.
4281838	Work routine.SOPs	No guideline or SOP is followed, we just plan an itinerary and work commences.
4281838	Work routine.UPDX	No guideline or SOP is followed, we just plan an itinerary and work commences.
4271910	Patient perception and impact	They feel very happy and excited about the experience.
4271921	Patient perception and impact	It has been a welcomed idea from my interactions with some of them because we have been able to encourage them to get an x-ray even when their GeneXpert results are negative
4271928	Patients response to results	Their responses are generally encouraging, because right from the screening they have been told before hand that those results won’t be ready that same day.
4271935	Contact tracing	There haven’t been any much problem the only challenge is if the patients don’t have a mobile phone, and we have been discovering more cases from our volunteers who contact trace this patient.
4271941	Recommendation on Use	From the results we are getting I say a Yes, and the willingness of the community members to get screened.
4271964	Supervision	Yes, ACF finding coordinator Southern WOW Positive feedback, everything was been done accordingly.
4271975	Barriers to increased use	The community members would want something more than just chest x-ray, community members might not want to come out when next there is an advocacy for this screening because people will want other programmes to follow or at least drugs should be provided for them even if its paracetamol.
4271976	Facilitators of increased use	More programmes should be accompanied with the use of this machine e.g., HIV services, Malaria etc.
4278514	Typical day	It goes very well, It starts with Advocacy and Mobilization of the community members to be aware of the event, the UPDX team performs the test and I am involved with mobilization activities
4278515	Experience so far with UPDX	I will say very well because of the rise in the number of TB cases that the PDX with AI is bringing has been very encouraging to say the least.
4278516	How practice affected	My practice has not been affected because I have seen it as another aspect of increasing case finding, it’s obvious because of the number of cases coming from it activities and the way community members have been interested in been tested using the intervention.
4278517	Integration success	Very well, because since its inception more and more persons have been more interested to get tested and that increased our TB yield in ACF.
4278518	Challenges	The only challenges we have had will be the movement of the UPDX machine to hard-to-reach areas in my LGA which has been a bit difficult.
4278519	Challenging times using UPDX	the most challenging time will be during the rainy season
4278520	Best times using UPDX	best time is during the dry seasons
4278523	Benefits	The benefits of HCW’s from this machine will be that community members are more interested in been screened for TB, rather than the manual way of screening using WHO symptom screening
4278524	Benefits	Conducting community outreaches have become more easier, Facility screening staff have been more affected.
4278528	Challenges	The challenges we have been having is finding patients especially in a town like Makurdi, people hardly stay in one place, so as they move about their daily activities and come across the screening activities and they are diagnosed it becomes difficult to find them.
4278529	Challenges	I myself have been affected by this because I am the one tasked with tracking and enrolling this patient.
4278531	Training for UPDX	No, no training/orientation was carried out
4278532	Work routine.SOPs	No guideline or SOP is followed, we just plan an itinerary and work commences.
4278533	Patient perception and impact	They feel very happy and excited about the experience.
4278534	Patient perception and impact	It has been a welcomed idea from my interactions with some of them because we have been able to encourage them to get an x-ray even when their GeneXpert results are negative
4278535	Patients response to results	Their responses are generally encouraging, because right from the screening they have been told before hand that those results won’t be ready that same day.
4278536	Contact tracing	There haven’t been any much problem the only challenge is if the patients don’t have a mobile phone, and we have been discovering more cases from our volunteers who contact trace this patient.
4278537	Recommendation on Use	From the results we are getting I say a Yes, and the willingness of the community members to get screened.
4278538	Supervision	Yes, USAID, Positive feedback, everything was been done accordingly.
4278539	Barriers to increased use	The community members would want something more than just chest x-ray, community members might not want to come out when next there is an advocacy for this screening because people will want other programmes to follow or at least drugs should be provided for them even if its paracetamol.
4278540	Facilitators of increased use	More programmes should be accompanied with the use of this machine e.g., HIV services, Malaria etc.
4278542	Typical day	Getting cards for number/registration, thereafter vital signs are taken. Then health talk/ TB check list where the signs and symptoms and physical signs help to diagnose Presumptive TB As described, a team work is needed in all, Approach is important in all steps as the approach towards a client maters.
4278543	Typical day	HCWS involvement is very essential as integrated services in phc involvement are such as gaining clients assured in facility where client is.(proper documentation in recording and reporting stools (note, job not documented not done.) NOTE patient categorization also essential.(you cant give Drug resistant TB medication to Drug sensitive TB patient. Tb treatment is in quality and adequacy in follo…
4278544	Experience so far with UPDX	In my experience there are situations xrays wont give you what you want in clinical diagnosis. Biopsy, aspirat/extraction such as children that cant produce sputum test for Bacteriological diagnosis and treatment.
4278545	How practice affected	It has made my work easier
4278546	How practice affected	More busy
4278547	Integration success	Fair because other team members are not always being carried along
4278548	Benefits	I don’t have to carry the clients above 4years of age for Xrays like before but the UPDX machines come to the community
4278549	Challenges	The children below 4 years are not addressed by the UPDX machine and because of the presence of the UPDX, there’s no budget for carrying the younger children with presumptive TB from the urban slums for Xrays. They also need support to access the free Xrays
4278550	Challenges	Also the UPDX comes easy to diagnose TB but performing the Genexpert tests and getting results are still slow in the urban slums
4278553	Training for UPDX	Not at all the NGOs focus is within their limit just as it is in every arms of health practitioners. Limitations in practices should saves lives not destroy.
4278564	Work routine.UPDX	I operate according to the program guideline/ job description.
4278565	Work routine.SOPs	Do you follow any guideline or SOP for this process?) Yes.
4278573	Patient perception and impact	Is easy, saves time, accessible and affordable because is free. Not to be sending client here or there.
4278577	Patient perception and impact	Is very Timely no waste of time for diagnosis with the above.
4278590	Patients response to results	om the set of this questionnaire what i said was manner of approach, ethics in professionalism maters since our point of focus is patient centered, in my own case is passion towards my job and putting my feet in the patient shoes. above all the fear of God for selfless services to humanity.
4278594	Recommendation on Use	YES
4278598	Recommendation on Use	For instance those people lìving with HIV/AIDS, rare cases of some cough up sputum.so in this to diagnose pdx.
4278609	Supervision	At time client rejects result as such to revisits these x-ray to know how you talk to client some will say after the machine is off you do not get access to diagnosis, some fake address, some difficult terain lie Ekabo,Enuma,Etc (If Yes, PROMPT: who visited? what feedback did you receive after the supervision?) Intensive case finding community awareness and outreaches. Contact tracing and retriev…
4278617	Barriers to increased use	Genda equity, taboos, sociocultural differences some said is a cause from gods etc.
4278620	Facilitators of increased use	Timely report or production of films done during the exercise. Revisit slide re assessment of xrays. Meeting with the community leaders for creating awareness, intense case search, advocacy visit so all hands are on deck to find cases
4278622	Typical day	Step1-Meet the chiefs in the community, testing are performed in the same venue by KNCV staff
4278624	Experience so far with UPDX	Increase in Presumptive and TB positive cases
4278627	How practice affected	Increased TB case finding
4278631	Integration success	Both increased TB case finding
4278640	Challenges	Limited UPDX in the LGA
4278641	Challenges	More manpower in operating the UPDX
4278649	Benefits	Diagnosis and treatment immediately
4278650	Benefits	In finding presumptive TB
4278651	Challenges	Nil
4278652	Benefits	ACF with the UPDX Is a wellcome activity in the community
4278653	Training for UPDX	No training or orientation
4278654	Work routine.SOPs	Do you follow any guideline or SOP for this process?) Yes
4278655	Patient perception and impact	Field notes: Positive
4278657	Patient perception and impact	They like the fact that the UPDX come to them
4278667	Patients response to results	Clinical diagnosis through medical officer and bacteriological diagnosis through genexpert
4278677	Contact tracing	Yes! Household members are placed on TPT
4278680	Recommendation on Use	Yes (PROMPT: If Yes or No, what is the most important reason why you think this? Is it Reliability of results, Workload?, Ease/Difficulty of testing?) Some cannot afford hospital bills, UPDX are free and TB treatment is free
4278694	Supervision	No supervisor visited
4278695	Barriers to increased use	More UPDX/CAD machines and manpower in the LGA
4278696	Facilitators of increased use	1. To cover a wider area in the community or LGA 2. More UPDX in the LGA
4278700	Experience so far with UPDX	Ans; Mobilization is made before the DLB comes for an outreach in my community and also an announcement is made to the community people
4278702	How practice affected	Ans; It has affected my practice very well and also reduced my workload
4278707	Integration success	Ans;It has really helped me especially in finding cases.
4278710	Challenges	Ans; Transportation of the samples to the lab has been a challenge
4278714	Benefits	Ans;It really made my work much easier and increased the number of my cases
4278717	Challenges	Ans;No challenges
4278721	Training for UPDX	Ans ;No orientation was given to me
4278754	Work routine.SOPs	No particular step is taken,mobilization is usually made first before the programme commences before will now start coming out to engage in the exercise
4278756	Patient perception and impact	Ans;They feel very excited at the end of the programme
4278763	Patient perception and impact	Ans; They are been affected positively
4278772	Patients response to results	Ans;Bacteriological positive results are been worked with while waiting for the clinical to come out.
4278775	Contact tracing	Have you been able to discover more cases from contact tracing of diagnosed TB cases from the UPDX/CAD intervention?) Ans; NO
4278804	Recommendation on Use	Yes it should be continued in my community
4278806	Supervision	;No supervisory visit has been made
4278807	Barriers to increased use	Mobilization money is not enough
4278808	Facilitators of increased use	Ans;increament in the mobilization fee will go along way
4278811	Experience so far with UPDX	Before the DLB team comes for outreach in my community, mobilization is made.
4278812	How practice affected	It has affected my practice positively. It reduced my workload and made my work less busy since the UPDX was introduced
4278813	Integration success	Ans: It has really helped positively especially in case findings
4278814	Challenges	The challenges experienced during the activities is the transportation of samples to the lab especially us in the riverine areas and hard to reach communities. The mobilization fee is usually not enough
4278815	Benefits	The benefits experienced since the UPDX with CAD was introduced is that it made my work as a TBLS easier and for more case findings
4278816	Challenges	No challenges so far
4278817	Training for UPDX	No orientation was given to one as a person
4278818	Work routine.SOPs	No particular step, but usually we do mobilization first before the programme commenced, then when the programme starts the people will come out and engage in the exercise
4278818	Work routine.UPDX	No particular step, but usually we do mobilization first before the programme commenced, then when the programme starts the people will come out and engage in the exercise
4278819	Patient perception and impact	Positive; They feel very happy and impressed at the end of the excercise
4278820	Patient perception and impact	The patients/clients are being affected positively
4278822	Patients response to results	With the help of the UPDX/CAD ACF intervention the clinical cases are diagnosed but for bacteriological we wait for the result to come out which usually takes 2 days or more
4278823	Contact tracing	No there is no difficulty with contact tracing
4278824	Recommendation on Use	Yes!!! The UPDX with CAD should continue to be used for TB screening in my facility so as to help in the reliability of the results and also case of workload which helps to facilitate case findings and also helping patients in riverine and hard to reach communities who are living with TB
4278825	Supervision	No supervisory visit has been done yet
4278826	Barriers to increased use	Transportation problem and mobilization money are not always enough
4278827	Facilitators of increased use	If they can increase the mobilization fee I think it will go a long way
4278860	Typical day	Can you tell me about how a typical day working with the Ultraportable Digital X ray team goes? Good
4278861	Typical day	(PROMPT: What preparatory steps are taken, Where are the tests performed, Which HCWs perform the tests, how are you involved?) X-ray tech
4278863	Experience so far with UPDX	Improve TB cases
4278865	How practice affected	It improves Tb cases and Tb services
4278867	How practice affected	How has it affected your workload? Do you think you are more or less busy since the PDX was used/introduced?) Adding community moblization
4278868	Integration success	How well do you think the Ultraportable Digital X ray with Artificial Intelligence intervention has been successfully integrated into the TB program ACF strategy? many
4278869	Challenges	need for mobilization of community members
4278870	Benefits	Since the UPDX with CAD was introduced here for ACF activities, can you tell me about any benefits HCWs may have experienced from its use if any? many
4278871	Benefits	(PROMPT: How have they helped HCWs? What aspects of your work have become easier? Which HCWs in particular have been affected?) read the results into the task
4278872	Challenges	Can you describe any problems/disadvantages or challenges created by the UPDX for HCWs or TB program? no
4278873	Training for UPDX	No training
4278874	Supervision	#Yes Dr Mustapha
4278875	Barriers to increased use	there are no challenges
4278876	Facilitators of increased use	for moving outside metropolitan areas
4278829	Typical day	Mobilization by the community leaders
4278831	Experience so far with UPDX	Both of them good interm of presumptives and case finding
4278833	How practice affected	Both of them are good interm of case found because all working under communities
4278834	How practice affected	when we work with DLB we are too engage and busy also
4278835	Integration success	All has success be all working under the same umbrella
4278836	Challenges	DLB some time delay in x-ray result while ACF delay in Genexpert result
4278838	Challenging times using UPDX	If come to quarter end
4278839	Best times using UPDX	yes especially when we identified case and place on treatment and very much happy
4278840	Benefits	Benefit enrolled the patient on drugs
4278841	Benefits	(PROMPT: How have they helped HCWs? What aspects of your work have become easier? Which HCWs in particular have been affected?) No
4278842	Challenges	Can you describe any problems/disadvantages or challenges created by the UPDX for HCWs or TB program? No
4278843	Training for UPDX	Before the UPDX with CAD was used for ACF in your Community or LGA, did you receive any training/orientation on how it will be used and how you will work with the UPDX team? Yes
4278844	Training for UPDX	(PROMPT: If Yes, please describe the training received: by whom, where, how long? What your experience of this training or orientation; how did you find it? Were there any good or bad things about it? How did you think orientation differs from training? Is there anything you would change in the way you were trained on working with the PDX? If you were designing a training programme for HCWs in an…
4278845	Work routine.UPDX	We in team work as usual
4278846	Work routine.UPDX	Mobilization or sensitization by all the stakeholders
4278847	Patient perception and impact	they are very happy and appreciate
4278850	Patient perception and impact	Acceptability of the screening test/procedure - Positive or Negative? Both all
4278851	Patient perception and impact	From your perspective and experience with the implementation, How do you think patients/clients have been affected by the introduction of the new UPDX with CAD for ACF? Capital No (PROMPT: What have been the benefits or advantages for patients? Have there been any difficulties from a patient point of view? How have patients responded to the introduction of the PDX with CAD?) Appreciated
4278852	Patients response to results	Considering the definitive results for diagnosis are usually not ready the same day, how do your patients diagnosed either clinically or bacteriologically respond to the results when available? Both all
4278853	Contact tracing	Some is difficult because of negative attitude by the patient or patient relatives
4278854	Contact tracing	Have you been able to discover more cases from contact tracing of diagnosed TB cases from the UPDX/CAD intervention?) Yes
4278855	Recommendation on Use	Do you think that the UPDX with CAD should continue to be used for TB screening in your facility/Community/LGA? Yes or No yes
4278856	Recommendation on Use	(PROMPT: If Yes or No, what is the most important reason why you think this? Is it Reliability of results, Workload?, Ease/Difficulty of testing?) In order to bring out more cases enrolled them immediately
4278857	Supervision	Most of the time the supervision is very difficult (If Yes, PROMPT: who visited? what feedback did you receive after the supervision?) Documentation
4278858	Barriers to increased use	Can you think of any barriers or challenges to the increased use of UPDX/CAD for ACF screening intervention in communities? No
4278859	Facilitators of increased use	Bring more DLB machine within communities
4278877	Typical day	Can you tell me about how a typical day working with the Ultraportable Digital X ray team goes? # So Good
4278878	Typical day	# DIGITAL X-RAY
4278879	Experience so far with UPDX	# Improve Tb cases
4278883	How practice affected	# It improves Tb cases and Tb services (PROMPT: How has it affected your workload? Do you think you are more or less busy since the PDX was used/introduced?) #Adding community moblization
4278885	Integration success	How well do you think the Ultraportable Digital X ray with Artificial Intelligence intervention has been successfully integrated into the TB program ACF strategy? # So many
4278888	Challenges	Can you tell me about any challenges/problems experienced while using the Ultraportable Digital X ray with Artificial Intelligence for ACF activities? # For mobilization of community member's
4278891	Benefits	can you tell me about any benefits HCWs may have experienced from its use if any? # So many
4278894	Benefits	PROMPT: How have they helped HCWs? What aspects of your work have become easier? Which HCWs in particular have been affected?) #Read the results intrup
4281839	Challenges	No Probems the challenges radiation
4278908	Challenges	What are the challenges for the HCWs? What aspects of your work has become more difficult? # Sometimes transportation
4278909	Training for UPDX	Before the UPDX with CAD was used for ACF in your Community or LGA, did you receive any training/orientation on how it will be used and how you will work with the UPDX team? # No
4278924	Recommendation on Use	12. Do you think that the UPDX with CAD should continue to be used for TB screening in your facility/Community/LGA? Yes (PROMPT: If Yes or No, what is the most important reason why you think this? Is it Reliability of results, Workload?, Ease/Difficulty of testing?) #Reliability of results, Workload
4278930	Supervision	Since UPDX/CAD screening was introduced in this LGA/State, can you tell me about any supervisory visits you have experienced during its use in your community? # YES, (If Yes, PROMPT: who visited? what feedback did you receive after the supervision?) #DR. MUSTAPHA Encouragement
4278932	Barriers to increased use	Can you think of any barriers or challenges to the increased use of UPDX/CAD for ACF screening intervention in communities? # the only challenges before they understand
4278936	Facilitators of increased use	an you think of factors that would facilitate or encourage the increased use of UPDX/CAD for ACF screening intervention in communities? # Moving outside metropolitan areas
4278937	Typical day	Can you tell me about how a typical day working with the Ultraportable Digital X ray team goes? # Is very good
4278939	Typical day	(PROMPT: What preparatory steps are taken, Where are the tests performed, Which HCWs perform the tests, how are you involved?) # DIGITAL X-RAY
4278940	Work routine.UPDX	What has been your experience so far while using the Portable Digital X ray with Artificial Intelligence for ACF in your facility or LGA? # Improve Tb cases
4278944	How practice affected	# It improves Tb cases and and so easy to screen 4TB
4278952	How practice affected	(PROMPT: How has it affected your workload? Do you think you are more or less busy since the PDX was used/introduced?) #The mobilisation increase more than expectation because of fasted of Digital X ray
4278952	Work routine.UPDX	(PROMPT: How has it affected your workload? Do you think you are more or less busy since the PDX was used/introduced?) #The mobilisation increase more than expectation because of fasted of Digital X ray
4278954	Integration success	# he assisted a lot and improve theTB program more than expectation
4278956	Challenges	Can you tell me about any challenges/problems experienced while using the Ultraportable Digital X ray with Artificial Intelligence for ACF activities? # YES all community members
4278959	Benefits	Since the UPDX with CAD was introduced here for ACF activities, can you tell me about any benefits HCWs may have experienced from its use if any? # Many people they had been their nose
4278961	Benefits	How have they helped HCWs? What aspects of your work have become easier? Which HCWs in particular have been affected?) # he detect the presumptive easily
4278962	Challenges	No problems no challenges (PROMPT: If yes, can you tell me about them?
4278963	Challenges	What are the challenges for the HCWs? What aspects of your work has become more difficult? # Hard-to-reach areas
4278965	Training for UPDX	Before the UPDX with CAD was used for ACF in your Community or LGA, did you receive any training/orientation on how it will be used and how you will work with the UPDX team? # No
4278967	Work routine.SOPs	Do you follow any guideline or SOP for this process?) # yes we followed a guideline we asked patience weather is coughing night show weight loss
4278969	Patient perception and impact	# the feel happy
4278971	Patient perception and impact	no any effect and if there may be it's only the radiation
4278972	Patient perception and impact	What have been the benefits or advantages for patients? Have there been any difficulties from a patient point of view? How have patients responded to the introduction of the PDX with CAD?) # the feel-good
4278975	Patients response to results	Considering the definitive results for diagnosis are usually not ready the same day, how do your patients diagnosed either clinically or bacteriologically respond to the results when available? # Bacteriologically
4278981	Patients response to results	What is your experience on contacts tracing for patients who are diagnosed with TB (bacteriologically or clinically) through UPDX/CAD ACF intervention? # the few okay
4278982	Contact tracing	Have you been able to discover more cases from contact tracing of diagnosed TB cases from the UPDX/CAD intervention?) #No
4278983	Recommendation on Use	Do you think that the UPDX with CAD should continue to be used for TB screening in your facility/Community/LGA? Yes (PROMPT: If Yes or No, what is the most important reason why you think this? Is it Reliability of results, Workload?, Ease/Difficulty of testing?) # buy motivation financially and encouragement
4278984	Supervision	# YES, (If Yes, PROMPT: who visited? what feedback did you receive after the supervision?) DR. MUSTAPHA / more lighting and encouragement
4278985	Barriers to increased use	Can you think of any barriers or challenges to the increased use of UPDX/CAD for ACF screening intervention in communities? # it took us a long way it take us a long way to explain to them before they understand
4278986	Facilitators of increased use	Can you think of factors that would facilitate or encourage the increased use of UPDX/CAD for ACF screening intervention in communities? # Moving outside metropolitan areas
4278987	Typical day	There’s CXR community screening and I help announce the arrival of the team before screening
4278988	Experience so far with UPDX	It’s been an awesome experience
4278989	How practice affected	More people are willing to be tested for TB because this involves using a machine jnstead of the regular production of sputum
4278990	Integration success	The PDX team is now part of a larger group of partners and government willing to kick away TB in Nassarawa State
4278991	Challenges	We went to a distant community with mobile network and the machine developed connection issues
4278992	Benefits	Since the UPDX with CAD was introduced here for ACF activities, can you tell me about any benefits HCWs may have experienced from its use if any? None
4278993	Challenges	None
4278994	Training for UPDX	None
4279000	Work routine.UPDX	Can you describe for me exactly how you work with the UPDX/CAD team for ACF? I help with community advocacy befopre screening and step by step crowd control, then sputum collection
4279001	Patient perception and impact	Acceptability of the screening test/procedure - Positive or Negative? Positive
4279003	Patient perception and impact	From your perspective and experience with the implementation, How do you think patients/clients have been affected by the introduction of the new UPDX with CAD for ACF? None
4279004	Patients response to results	They are eager about their results but are also willing to take their drugs when positive
4279005	Recommendation on Use	Do you think that the UPDX with CAD should continue to be used for TB screening in your facility/Community/LGA? Yes or No Yes
4279006	Supervision	None
4279008	Barriers to increased use	Can you think of any barriers or challenges to the increased use of UPDX/CAD for ACF screening intervention in communities? None
4279009	Facilitators of increased use	Can you think of factors that would facilitate or encourage the increased use of UPDX/CAD for ACF screening intervention in communities? None
4279011	Typical day	There’a a pre-work visit to the community where there’s mobilization of the residents for the screening day. The CXR screening is done in the health facility or community. The HCW sometimes acts as the mobilizer and also col;lects sputum while filling the mandatory documents. As the TBLS I help to transport the sputum to the lab and control the crowd while screening is ongoing
4279013	Experience so far with UPDX	The PDX has helped discover some asymptomatic TB patients
4279016	How practice affected	The PDX team has made my work load more because of following up with results of clients and community visits for advocacy and mobilization
4279018	Integration success	This intervention is more like a mobile WOW truck and the portability has made it enter remote areas
4279020	Challenges	The machine has some connectivity issues
4279027	Benefits	There’s priority when screening for HCWs and when screening at a PHC and HCWs with no symptoms was discovered to be positive for TB clinically.
4279032	Challenges	No challenges
4279034	Training for UPDX	No Training
4279035	Work routine.SOPs	Collection of sputum is something I have been doing since late 90’s so the SOP is in my head
4279035	Work routine.UPDX	Collection of sputum is something I have been doing since late 90’s so the SOP is in my head
4279036	Patient perception and impact	People are positive cause of bringing the machine to their community but women are reluctant to remove their bra and the men about taking off all metals
4279038	Patient perception and impact	Patients are happing with the testing but some want more than a verbal report. They want paper that they can see
4279039	Patients response to results	Results come in less than a week so they are happy when they have the drugs for free
4279040	Contact tracing	Contact tracing is done with phone numbers of each client but when this is not available, the contact with phone number is used to trace the client. More cases have been discovered via contact investigation.
4279041	Recommendation on Use	Yes the UPDX with CAD helps to reduce the amount of samples collected for the Xpert labs
4279042	Supervision	None
4279044	Barriers to increased use	Can you think of any barriers or challenges to the increased use of UPDX/CAD for ACF screening intervention in communities? None
4279045	Facilitators of increased use	Can you think of factors that would facilitate or encourage the increased use of UPDX/CAD for ACF screening intervention in communities? None
4279137	Typical day	Its always an exciting and interesting outing with the UPDX, starting from the enrollment point to the x-ray screening.
4279143	Typical day	We look for a suitable date when the majority of the community will be available and invite the UPDX team. The dot officer and I will be available. I am involved by making available the HCWs and the person to mobilize for the day.
4279144	Experience so far with UPDX	My experience with the Portable Digital X-ray with AI has been a good one because more cases are detected.
4279146	How practice affected	It's has been so helpful and it has improved more case finding.
4279148	How practice affected	It's didn't affect my workload in a bad way but positively, there has been increased case finding. Yes, I have been more busy since the PDX introduction because we have to move out for the PDX screening and cases.
4279151	Integration success	It's been helpful with diagnosing more cases. It helps to enhance the identification of new TB cases for the program.
4279153	Challenges	No problem or challenge.
4279154	Challenging times using UPDX	here has no been difficult time so far. It's increases case finding.
4279156	Benefits	It's helps to diagnose more cases.
4279157	Benefits	It's been helpful in more case finding.
4279158	Challenges	There has non been any HCWs that has problem/challenge with UPDX intervention, because more cases are been detected.
4279159	Training for UPDX	There was an orientation but no training.
4279160	Work routine.UPDX	We fix a venue, creat awareness and mobilize the people.
4279161	Work routine.SOPs	What are the steps you follow? Do you follow any guideline or SOP for this process?) I try to make available a good venue with a shield from sunlight.
4279162	Patient perception and impact	The patients are always excited, grateful and willing to part take in the screening because it's free. It not time taking.
4279163	Patient perception and impact	PROMPT: Acceptability of the screening test/procedure - Positive or Negative? Positive.
4279165	Patient perception and impact	No bad effect but have affected them positively by helping to diagnose or check if they live with TB.
4279166	Patient perception and impact	It's helps in early diagnosis of TB. It's helps patients who can't come to the clinic themselves during the outreach of the UPDX in communities they make their self available for the screening, which helps to pick new cases.
4279167	Patient perception and impact	No difficulties from patients point reported. They respond very well.
4279168	Patients response to results	They corporate with the availability of the results.
4279170	Contact tracing	They don't have issue with us contact tracing them after results confirmation.
4279171	Contact tracing	The contact tracer officer actually does he/her job. There have not been any bad report from the contact tracer Yes, we have been able to diagnose more cases by the help of UPDX.
4279172	Recommendation on Use	Yes, it's been really helpful in more case findings
4279173	Recommendation on Use	Yes because of reliability of results and no increased work load.
4279174	Supervision	Yes (If Yes, PROMPT: who visited? what feedback did you receive after the supervision?) They use their drug regularly and we contact trace them to discover more TB cases. They're excited to see me as TBLS to visit them.
4279175	Barriers to increased use	No barrier.
4279176	Facilitators of increased use	A plus (drugs) should be added for every visit of the UPDX team. There should be more orientation for HCWs.
4279046	Typical day	Its was an interesting, wonderful and amazing experience which also serve as plus to my knowledge and work experience as a field worker, because the basic knowledge I had is that, x-ray films were interpret by a licensed radiologist, but I was full of surprise when the films were interpret by the Artificial Intelligent Machine, within a twinkle of an eye.
4279048	Typical day	Firstly a site was chosen and I did an advocacy visit to the community which was named Olode Commumity to inform, seek for approval and support from the king by explaining the benefit and efficiency of the Ultraportable Digital X-ray Machine. So after the successful acceptance, we fixed a day and he instructed the town crier to pass the information to the community people.
4279052	Experience so far with UPDX	There is an effective improvement in case yield. Its highly acceptable in any community the machine are diploid to , and lead to good turn up of people living that particular community, because people believe that, they can only come for TB test when they are coughing but by help of the machine which is able to detect both symptomatic and asymptomatic TB case. We are able to screen them at there …
4279053	How practice affected	Its tremendous increase TB case yield , which as well put an end to Clinical case finding challenge. (PROMPT: How has it affected your workload? Do you think you are more or less busy since the PDX was used/introduced?) Absolutely Yes.
4279055	Integration success	It’s help to visit those hard to reach areas. It’s improve in detecting missing case in the state. It’s improve clinical case finding. It’s increases TB case yield at LGA level which also reflect on the state achievement. It’s helps in detecting asymptomatic TB case, which wouldn’t had been a presumptive at the site of screening.
4279058	Challenges	There is a particular challenge we are encountering and that is all about the machine which is unable to screen children below the age of 5 years.
4279061	Benefits	It’s reduces the work load. It’s help to detect early TB case. It’s increases presumptive yield to TB case finding’s. it’s help to improve childhood case finding.
4279063	Benefits	(PROMPT: How have they helped HCWs? What aspects of your work have become easier? Which HCWs in particular have been affected?) Diagnoses of TB cases, which lead to an increase in TB case yield.
4279066	Challenges	No challenge
4279069	Work routine.UPDX	I monitor the whole work flow from screening and as well monitor the presumptive identified by the machine to ensure quality sample collection and make sure they are well documented in the appropriate register.
4279072	Training for UPDX	I was invited with my colleague by the state lead, so he educated us about the Ultraportable Digital X-ray Machine, how its work, the efficiency, and the work flow of machine. The orientation was an interesting one, and as well increase my knowledge on x-ray films and interpretation of x-ray films, because its my first experience of learning about the Artificial Intelligent Machine which is almos…
4279074	Work routine.SOPs	Do you follow any guideline or SOP for this process?) Yes.
4279080	Patient perception and impact	The acceptability is superb, because all the community we payed an advocacy visit to, they always accept and support the program without second thought.
4279082	Patient perception and impact	hey gladly participate in the screening and patiently submit their self to be screened. Joyfulness and Happiness of heart were written all around there faces, which none of them cant even hide. They also understand that their health is so much important to the Ministry of Health, for them to have opportunity/privilege to be screened at the comfort of there house, not even mind the distance barrie…
4279090	Benefits	Most find it interesting while some were afraid because it was there first time of been capture by an x-ray machine.
4279093	Patient perception and impact	They are responding well and sees it as an opportunity know there health status.
4279103	Patients response to results	Some felt bad when the results come out positive but we do encourage them, by telling them the advantage of taking the drug appropriately and disadvantage of not taking the drug as prescribed.
4279107	Contact tracing	Yes, its is done with normal protocol in all the facilities under my supervision, though there is no difficulty in contact tracing, but the only difficulty is that, contact tracers do have challenge with the family of the index patient, their disagreement in collecting their information talkless of collecting their samples if need be, but they do finally achieve their goal, because they are well …
4279112	Recommendation on Use	Yes, because its reliability of result and easy testing
4279133	Supervision	Yes, I have experienced it once on supervisory visit at Osi Okero, its very I interesting, many people came out for screening and the feedback I received after the supervision is very impressive.
4279134	Barriers to increased use	No, I don’t think there is barriers or challenges for the increment of UPDX/CAD use in community, because I don’t experience any challenge’s from all the Local Government Area under my supervision
4279135	Facilitators of increased use	Can you think of factors that would facilitate or encourage the increased use of UPDX/CAD for ACF screening intervention in communities? Effective films Interpretation Improve case yield. Its effectively increase both bacteriological & clinical case diagnoses Its promote childhood case diagnosis Its reduces the level of unemployment graduate in Nigeria. Help in detecting missing case. Its help pe…
4279177	Typical day	GOOD
4279178	Typical day	Blood pressure, height, temperature, BMI, Auditory/visual tests, health talks/education
4279179	Experience so far with UPDX	Good
4279180	How practice affected	It has affected positively and there is increase in case finding
4279181	How practice affected	More busy
4279182	Integration success	Partially integrated
4279183	Challenges	Recruiting patients and convincing them to go for PDX
4279184	Challenging times using UPDX	Getting the patients down to the venue
4279185	Best times using UPDX	seeing the PDX confirming or ruling out TB in patients
4279186	Benefits	Helping to diagnose or rule out TB in patients that cannot produce sputum Helping to test the contacts of the index
4279187	Training for UPDX	A day training/seminar on what is expected of us as HCW
4279188	Work routine.UPDX	Health education of patients, recruit patients, check vitals and accompanying patients.
4279189	Work routine.SOPs	Do you follow any guideline or SOP for this process?) YES
4279190	Patient perception and impact	In your opinion, how do your patients feel about the screening with UPDX with CAD. Good
4279191	Patient perception and impact	Acceptability of the screening test/procedure - Positive or Negative? Positive
4279192	Patient perception and impact	From your perspective and experience with the implementation, How do you think patients/clients have been affected by the introduction of the new UPDX with CAD for ACF? Positively
4279193	Benefits	It helps patients to know their health status – positively
4279194	Patients response to results	Responded well with good counselling. Counselling well done aid the acceptance
4279195	Contact tracing	What is your experience on contacts tracing for patients who are diagnosed with TB (bacteriologically or clinically) through UPDX/CAD ACF intervention? Good (PROMPT: Is it being done? How is it done in this facility? Have there been any difficulties with contact tracing. Can you tell me about the most difficult time you had with contact tracing for a diagnosed TB case from the UPDX/CAD interventi…
4279196	Recommendation on Use	Do you think that the UPDX with CAD should continue to be used for TB screening in your facility/Community/LGA? Yes or No. YES
4279197	Recommendation on Use	what is the most important reason why you think this? Is it Reliability of results, Workload?, Ease/Difficulty of testing?) Ease
4279198	Supervision	Yes, the officers and program manager
4279199	Barriers to increased use	Mobilising the patients
4279200	Facilitators of increased use	If the PDX yielded positive and help in increasing TB case finding at large
4279201	Typical day	My involvement is in the area of checking the presumptives’ complains and giving health talks on TB
4279202	Experience so far with UPDX	What has been your experience so far while using the Portable Digital X ray with Artificial Intelligence for ACF in your facility or LGA? It increased the case detection and cases.
4279203	How practice affected	It helps a lot
4279204	How practice affected	How has it affected your workload? Do you think you are more or less busy since the PDX was used/introduced?) Less busy
4279205	Integration success	It helps for early TB Detection and cases yield
4279206	Challenges	The only problem is that the machine is overused and gets faulty easily
4279207	Best times using UPDX	Actually my best experience with the UPDX is very okay
4279208	Benefits	It helps in early detection and prompt management of the patients.
4279209	Benefits	How have they helped HCWs? What aspects of your work have become easier? Which HCWs in particular have been affected?) Early detection of cases
4279210	Training for UPDX	No
4279211	Work routine.UPDX	As TBLS, I try to screen those that need to do the test and I give health talks on TB
4279212	Work routine.SOPs	What are the steps you follow? Do you follow any guideline or SOP for this process?) Yes
4279213	Patient perception and impact	Acceptability of the screening test/procedure - Positive or Negative? Positive
4279214	Patient perception and impact	It helps in increasing the TB cases.
4279215	Benefits	All really love to do the test after health education
4279216	Patients response to results	By clinical evaluation and sputum collection for Gene expert
4279217	Contact tracing	It helps to get the contact of the index with infection early
4281847	Contact tracing	Have you been able to discover more cases from contact tracing of diagnosed TB cases from the UPDX/CAD intervention?) Nil
4279218	Recommendation on Use	Yes
4279219	Supervision	Nil
4279220	Barriers to increased use	The only thing I can say is that the government needs to get more of this UPDX/CAD Machine
4279221	Facilitators of increased use	1. It helps in early detection of disease 2. Ease of accessibility because the machine can be taken to places difficult to access. 3. It helps to increase presumptive yield 4. It helps in cases’ yield and 5. It increases TB case detection

## Sheet: Radiographers
ID	CODES	CONTENT
4217405	CAD proficiency	I currently consider myself proficient with operating the UPDX system machine? Can you explain why___________________________________________I HAVE NAVIGATED THE SYSTEM FOR ALMOST 2 YEARS AND HAVE GOTTEN ACQUAINTED WITH IT
4217417	CAD proficiency	I currently consider myself proficient with operating the UPDX system machine? Can you explain why? Because of my consistent use of the machine I have built myself and understood the mode of operation of the machine. Also due to my keen interest during any troubleshooting, I can manipulate the machine of any challenge arises.
4217441	CAD proficiency	I currently consider myself proficient with operating the UPDX system machine? Can you explain why__________________As a Radiographer my knowledge with X-ray machine and my regular operating the machine.
4217234	Commonest technical difficulties	1. wired connection of the detector could not come up. 2. CAD4TBBOX could not come up
4217308	Commonest technical difficulties	1. connectivity problem 2. device failure
4217325	Commonest technical difficulties	Detector connection to the CAD software on the laptop 2. Wired LAN connection between CAD4TB box and wireless router.
4217357	Commonest technical difficulties	Detector connection to the CAD software on the laptop 2. Wired LAN connection between CAD4TB box and wireless router.
4217374	Commonest technical difficulties	1. DETECTOR CONNECTIVITY 2.CAD4TB CONNECTION
4217408	Commonest technical difficulties	Detector connection to the CAD software on the laptop 2. Wired LAN connection between CAD4TB box and wireless router.
4217422	Commonest technical difficulties	Lost of connection between the laptop and detector CAD4TB connectivity Issue
4217442	Commonest technical difficulties	1. CAD4TB box connectivity issue 2. Detector connectivity issue
4217221	Ease of use	this is not wholly easy depending on the population your screening, you have to adjust and re-adjust.
4217302	Ease of use	Adapting the device settings (exposure time, power settings) for the UPDX Generator to the different sizes of clients screened is easy? Additional comments___ It delays the screening
4217238	Most common Tech difficulty	Wired connection of the detector could not come up
4217279	Most common Tech difficulty	1CAD4TB BOX CONNECTIVITY ISSUES. FAULTY DETECTOR CABLE WIRE.
4217282	Most common Tech difficulty	CAD4TB BOX CONNECTIVITY ISSUES.
4217309	Most common Tech difficulty	Mobisun power failure_
4217330	Most common Tech difficulty	Detector connection to the CAD software on the laptop
4217358	Most common Tech difficulty	1. Detector connection to the CAD software on the laptop
4217377	Most common Tech difficulty	DETECTOR CONNECTIVITY
4217409	Most common Tech difficulty	1. Detector connection to the CAD software on the laptop
4217423	Most common Tech difficulty	Lost of connection between the laptop and detector
4217443	Most common Tech difficulty	CAD4TB box connectivity issue
4217336	Portability	Do you think the device is portable enough for 1 person to carry? The device requires more than the two people provided
4217363	Portability	The device requires more than the two people provided.
4217410	Portability	The device requires more than the two people provided.
4217239	Power source	The Mobisun solar panel
4217289	Power source	MOBISAND BATTERY_.IT IS CHARGED TO 100% BEFORE TAKEN TO THE FIELD AS POWER SOURCE
4217310	Power source	Mobisun power
4217338	Power source	___Mobisun battery_____
4217364	Power source	Mobisun battery
4217379	Power source	MOBISUN BATTERY
4217411	Power source	Mobisun battery
4217425	Power source	Mobisum Solar Panel
4217445	Power source	The Mobisun Panel
4217343	Safety issues	The current lead jacket doesn’t have a thyroid protector.
4217412	Safety issues	The current lead jacket doesn’t have a thyroid protector
4217427	Safety issues	The thickness of the lead apron is light and there is no protection safety gadget for the eye, skin and thyroid. Also there is no lead shield for protection, if I have to expose myself for up to 70 client on a daily basis
4217451	Safety issues	The two other radiation safety measures are not observed which is Time and shielding. Time the Less time spent near radiation source less radiation received. Shielding behind shield from radiation source the less radiation received. For both the Radiographer and the Data Clark. Shielding will help other parts of the body without lead apron because the eyes and thyroid are radiosensitive. Survey m…
4217318	Suggest.Awareness	More awareness should be created
4217465	Suggest.Data analysis time	A day or two days a week for data analysis.
4217315	Suggest.Funding	More funding to enable DLB Activities explore higher
4217261	Suggest.Incentives	Radiographers’ welfare
4217255	Suggest.Maintenance.Local availability Of	Having a local maintenance team in-country should be another part to be looked into,
4217257	Suggest.Maintenance.Local parts	also having replacements components in country.
4217311	Suggest.Mobility	Provision of means for easy movement
4217382	Suggest.Safety	A neck shield should be provided for adequate radiation protection
4217429	Suggest.Safety	Addition of lead shield as part of its accessories.
4217430	Suggest.Safety	Periodic check for tube head radiation leakage.
4217432	Suggest.Safety	Inclusion of hazard rope to be used to portion out radiation zone in the field.
4217459	Suggest.Safety	Periodic checks on the x-ray tube head for radiation leakage.
4217464	Suggest.Safety	Provision of Lead shield or other radiation PPE’s like googles, thyroid shield. Provision of immediate readable TLD badge.
4217439	Suggest.Technical.Detector stand	Addition of detector stand.
4217463	Suggest.Technical.Detector stand	Addition of a detector stand as another option to the system already in place.
4217298	Suggest.Technical.Exposure knob on app	SOFTWARE APPLICATION EXOSURE KNOB ON YOUR LAPTOP WHERE YOU CAN CLICK ON APP,AND THE PATIENT IS EXPOSED.
4217458	Suggest.Technical.For Accuracy	Further evaluation of the benchmark of the CAD4TB and hitmap of the AI to be able to identify possible TB lesions.
4217275	Suggest.Technical.Remote-adjustable detector pole	Let’s thinks of having a remote adjustable detector on a pole instead of the manually adjustable cable.
4217385	Suggest.Technical.System upgrade	PDX system should be upgraded
4217250	Suggest.Wireless	Bulkiness of the system, if it’s possible to implement a total wireless connection system for it to be easy to carry about.
4217388	Suggest.Wireless	Less wired connection should be incorporated
4217460	Suggest.Wireless	Reduction in the number of cables for the set up if possible.
4217253	Suggest.Worforce strength	Staff strength is another thing to be looked into.
4217295	Suggest.Worforce strength	PROVISION OF ADDITIONAL PERSONNEL TO ASSIST ESPECIALLY IN THE CASE OF CONNECTIVITY ISSUES___________
4217316	Suggest.Worforce strength	Minimum of 3 or 4 staff should be involved in DLB Activities
4217346	Suggest.Worforce strength	Additional staff for field activities
4217365	Suggest.Worforce strength	Additional staff for field activities
4217415	Suggest.Worforce strength	Additional staff for field activities
4217227	Technical difficulties frequency	it could go on for months without any challenge except if a component becomes bad which does not occur often. Sometimes the awareness of the operator matters too.
4217278	Technical difficulties frequency	I DO EXPERIENCE IT ONCE IN A WHILE, LIKE FOR 6MONTH IN THE TB PROGRAM I HAVE EXPERIENCED TECHNICAL CHALLENGES JUST TWICE._________
4217307	Technical difficulties frequency	How often do you experience technical challenges with the UPDX system? Choose one. Daily At least 2 times weekly At least 3 times weekly Weekly Others (Explain) _Once in a blue Moon-
4217323	Technical difficulties frequency	How often do you experience technical challenges with the UPDX system? Choose one. Daily At least 2 times weekly At least 3 times weekly Weekly Others (Explain)____Biweekly_______
4217356	Technical difficulties frequency	How often do you experience technical challenges with the UPDX system? Choose one. Daily At least 2 times weekly At least 3 times weekly Weekly Others (Explain)__Biweekly_
4217372	Technical difficulties frequency	How often do you experience technical challenges with the UPDX system? Choose one. Daily At least 2 times weekly At least 3 times weekly Weekly Others (Explain)___________ONCE IN TWO MONTHS
4217407	Technical difficulties frequency	How often do you experience technical challenges with the UPDX system? Choose one. Daily At least 2 times weekly At least 3 times weekly Weekly Others (Explain)____Biweekly_______
4217421	Technical difficulties frequency	How often do you experience technical challenges with the UPDX system? Choose one. Daily At least 2 times weekly At least 3 times weekly Weekly Others (Explain) I had challenges at the early stage of using the UPDX but ever since then have not encountered any challenges again

## Sheet: PMs and IPs
id	tag	content
4256780	Awareness of WHO recommendation	Yes
4257118	Awareness of WHO recommendation	Yes I am aware, the WHO guidelines recommend use of CXR to aid clinical diagnosis of TB, for CXR with CAD the recommendation it is recommended for use in children above 4years and also in adults
4257167	Awareness of WHO recommendation	Yes
4257203	Awareness of WHO recommendation	Yes.
4256824	Benefit of roll out.Case detection	Early TB case detection
4256826	Benefit of roll out.Case detection	Increase TB case detection, treatment and notification
4256837	Benefit of roll out.Case detection	improved TB diagnosis among children in hard to reach communities
4257173	Benefit of roll out.Case detection	The benefit will be seen in increased case detection
4256826	Benefit of roll out.Case notification	Increase TB case detection, treatment and notification
4256841	Benefit of roll out.Cost saving	reduced catastrophic cost because patients in need of X ray do not have to spend money and time to travel in search of X ray diagnostic facilities
4256843	Benefit of roll out.Diagnosis speed	reduced time to diagnosis hence reduce transmissibility along the diagnostic cascade
4257211	Benefit of roll out.Diagnosis speed	The automation and the real time identification of presumptive and radiographs helps in the timely TB diagnosis.
4256839	Benefit of roll out.Nonspecialist care	(f) removes barriers to access to specialist radiologists who are largely not available due to their small numbers and distribution
4257129	Benefit of roll out.Nonspecific benefits/Others	There are a lot of benefits to the patients, communities and the country at large, and the technology is superb.
4256834	Benefit of roll out.Portability advantage	its portability enhances diagnostic accessibility for hard to reach communities
4257210	Benefit of roll out.Portability advantage	The technology is beneficial in several ways because it is portable and can be transported to every parts of the country no matter the terrain
4256830	Benefit of roll out.The reach of screening	Mass screening of communities
4257210	Benefit of roll out.The reach of screening	The technology is beneficial in several ways because it is portable and can be transported to every parts of the country no matter the terrain
4257257	Benefit of roll out.Treatment	Increase TB case detection, treatment and notification
4257213	Drawbacks.Connectivity	Connectivity challenges and faulty parts that will require the intervention of the manufacturers to send replacement from overseas.
4257053	Drawbacks.Cost	cost of acquiring the machine
4257057	Drawbacks.Limited machine deployment	the number deployed to the community are too few
4257130	Drawbacks.Maintenance	issue of additional spare parts such as the solar panel (Mobisun), generator batteries and connection cables, because this can fail at any moment without any prior notice, there will be need for these spare parts in case of failures especially in remote locations.
4257213	Drawbacks.Maintenance	Connectivity challenges and faulty parts that will require the intervention of the manufacturers to send replacement from overseas.
4257216	Drawbacks.Others	Not design to capture children that is under-5
4257212	Drawbacks.Relating to diagnosis	Not a diagnostic tool because it also requires sputum collection for further testing like the symptomatic screening before TB is confirmed.
4257215	Drawbacks.Relating to diagnosis	Identifying and assigning high CAD score to other remarkable lesions in the lung as presumptive TB.
4257175	Drawbacks.Workforce lack	Draw back will be non-availability of trained personnel to use the equipment
4257117	Effectiveness of TB casefinding	Nigeria is a one of the high TB burden countries in the world ranking first in Africa and 6 th globally, with over 300,000 missing TB cases reported annually, strategies such as the CXR with CAD technology that are deployed to hard-to-reach communities will help to bridge the gap in finding these missing TB cases
4257166	Effectiveness of TB casefinding	the efforts made to find the missing cases is yielding results.
4256778	Effectiveness of TB casefinding.Limitations	It is Work in progress, we are on course despite several limitations in terms of funding and risky implementing environment
4257202	Effectiveness of TB casefinding.Recommendations	TB case finding strategies such as active case finding, community outreaches, contact investigation, house-to-house case search, PDX supported screening of school children, Outpatient Department screening by ensuring that all clients visiting healthcare facilities are offered TB screening services are effective strategies should be promoted and strengthened across healthcare facilities and commun…
4257184	Enablers of success.Machine availability	Making the equipment available
4257185	Enablers of success.Maintenance	Appointment of focal persons for each state for use and care of the equipment
4257228	Enablers of success.Maintenance	Availability of accessory parts
4257230	Enablers of success.Maintenance	Easy access to technicians in situation of technical difficulties and breakdown.
4257232	Enablers of success.Maintenance	Regular maintenance of the machines
4257231	Enablers of success.Others	Adequate community sensitization and mobilization
4257234	Enablers of success.Others	Stakeholders engagement for acceptability
4257235	Enablers of success.Others	Collaboration with Ministry of Health and other health agencies for approval
4257090	Enablers of success.Worker motivation	Motivate the field workers with better pay package, field allowances
4257092	Enablers of success.Worker training	regular simulation trainings
4257183	Enablers of success.Worker training	Training of personnel to use the equipment
4257229	Enablers of success.Worker training	Experienced human resources with good knowledge of TB
4257185	Enablers of success.Workforce availability	Appointment of focal persons for each state for use and care of the equipment
4257229	Enablers of success.Workforce availability	Experienced human resources with good knowledge of TB
4257137	How to encourage enablers.Bring more machines	Bringing in more UPDX machines
4257093	How to encourage enablers.Increase workforce	Engage the Govt ( Fed., State, LGA) to employ staff that are not yet employed
4257238	How to encourage enablers.Increase workforce	engaging experienced TB personnel in its implementation for adequate advocacies and collaboration.
4257095	How to encourage enablers.Increased Investment	Advocate for mobilization of domestic resources for TB control
4257096	How to encourage enablers.Increased Investment	Advocate for the approval and release of government cash counterpart contribution at all levels starting from the federal.
4257138	How to encourage enablers.Maintenance	providing them with additional spare parts for remote locations
4257237	How to encourage enablers.Maintenance	By ensuring the accessory parts are readily available in-country
4257238	How to encourage enablers.Others eg advocacy	engaging experienced TB personnel in its implementation for adequate advocacies and collaboration.
4257097	How to encourage enablers.Workforce motivation/incentives	Factor the various allowances (enablers) into the budget at the three tier government levels.
4257098	How to encourage enablers.Workforce motivation/incentives	Partners should also have enablers worked in to their budget.
4257141	How to encourage enablers.Workforce motivation/incentives	incentives for staff managing these machines
4257101	Implementation barriers.Cost	Cost of purchase and operational cost
4257100	Implementation barriers.Machine number	The limited number deployed so far
4257104	Implementation barriers.Mobility/Transport	Transport logistics to move from one site to another
4257103	Implementation barriers.Others	Registration and approval by the Nigeria Nuclear Regulatory Agency
4257145	Implementation barriers.Others	insecurity in some of the heard to reach locations,
4257148	Implementation barriers.Others	getting appropriate places/rooms for exposures,
4257240	Implementation barriers.Others	Refusal by some clients due to the perceived danger of radiation.
4257242	Implementation barriers.Others	Multiple connections to various devices
4257146	Implementation barriers.Power supply	unstable power supply which could affect charging of the equipment
4257102	Implementation barriers.Workforce	Availability of trained Human Resources
4257186	Implementation barriers.Workforce	Lack of trained manpower for the equipment
4257222	Implications of deployment.Cost	The cost of operating the machine in the field is relatively high considering the human resources involve in the operation, community mobilization during outreaches and the logistic cost to get into the communities and hard-to-reach areas.
4257075	Implications of deployment.Maintenance	Continuous maintenance is needed
4257081	Implications of deployment.Mobility	For distant hard to reach communities that do not have a public power supply for recharge, there may be a need to have solar panels attached to a mobility eg wow keke to enhance uninterrupted power for the unit. The mobility is needed to move one intervention site to another
4257225	Implications of deployment.Mobility	One of the challenges is the movement of the delicate equipment from one location to another where the roads are terribly bad.
4257064	Implications of deployment.Others	Nigeria will easily meet her TB case finding targets with the widespread deployment of this facility
4257087	Implications of deployment.Others	KNCV has been prompt in dealing with all operational issues that were reported to them. The intervention is so far efficient and cost effective. So far it is a good return on investment because more TB cases have been found and their lives saved using this innovative novel technology.
4257135	Implications of deployment.Others	The intervention is cost efficient, operationally feasible and is yielding positive return on investment.
4257136	Implications of deployment.Others	It is an efficient intervention with a very low number needed to screen to get a TB case(usually 2digit) and also a very low NNT(1 digit in most cases)
4257180	Implications of deployment.Others	It will help reduce dependence on molecular tools
4257220	Implications of deployment.Others	The use of UPDX and CAD in TB case finding has shown to be efficient among other interventions
4257221	Implications of deployment.Others	The presumptive and TB yields is usually in double digits which is highly recommended by National TB program.
4257077	Implications of deployment.Power issues	Power supply system must be maintained including replacement of the faulty or drained batteries and inverters when necessary.
4257081	Implications of deployment.Power issues	For distant hard to reach communities that do not have a public power supply for recharge, there may be a need to have solar panels attached to a mobility eg wow keke to enhance uninterrupted power for the unit. The mobility is needed to move one intervention site to another
4257227	Implications of deployment.Power issues	The run-down of the machine batteries, especially during rainy season and the solar is not efficient
4257072	Implications of deployment.Quality assurance	Quality assurance system must be in place.
4257177	Implications of deployment.Wider reach	More remote areas will be reached resulting in increased case finding
4257069	Implications of deployment.Workforce	Trained HR and uninterrupted power supply logistics are essential. At least three persons are needed to make a team for each machine. They have to be trained on the use of the machine and processes involved.
4257073	Implications of deployment.Workforce	A consultant must be in the loop to help read and review at random the results.
4257222	Implications of deployment.Workforce	The cost of operating the machine in the field is relatively high considering the human resources involve in the operation, community mobilization during outreaches and the logistic cost to get into the communities and hard-to-reach areas.
4256778	Impression of TB burden	It is Work in progress, we are on course despite several limitations in terms of funding and risky implementing environment
4257272	Impression of TB burden	Nigeria is a one of the high TB burden countries in the world ranking first in Africa and 6 th globally, with over 300,000 missing TB cases reported annually
4257165	Impression of TB burden	TB burden in Nigeria is high and the efforts made to find the missing cases is yielding results
4257200	Impression of TB burden	The TB burden in Nigeria is rising and it is worrisome. Being number one in Africa and six globally, it is a public health challenge that should be given utmost concern in terms of government intervention in making implementable policies and commitment of resources.
4257062	Knowledge of UPDX CAD guideline	I know there is a Nigeria Nuclear Regulatory Agency that regulate and monitors the deployment and use of X ray machines in the country but I have not come across any of their guidelines
4257133	Knowledge of UPDX CAD guideline	Yes, there are guide lines with an SOP guiding operations of the ultra portable digital x-ray with CAD technology in Nigeria, the SOP is very ellaborate and provides a clear guidance on operations of the UPDX with CAD technology in Nigeria.
4257176	Knowledge of UPDX CAD guideline	No
4257217	Knowledge of UPDX CAD guideline	Yes
4257218	Knowledge of UPDX CAD guideline	Using the guideline, we ensured the benchmark CAD score of 50 and above should be used to identify presumptive TB, and the clients should be screened symptomatically. The information contain in the guideline is sufficient and the one pager SOP should be made available
4257150	Overcoming barriers	proper advocacy and community engagement to provide the needed support for smooth deployment of the technology.
4257108	Overcoming barriers.Financing	Centralized the purchase using pooled financing from government and partners as it is done so far for anti-TB drugs that are procured from GDF
4257107	Overcoming barriers.Increase reach	Deploy more numbers (of the machines) to enhance geographical/population spread and access; if funds allow deploy one to cover two LGAs or at most one per Senatorial District in each State.
4257111	Overcoming barriers.Mobility	Provide solar incorporated transport mobility for the deployed team
4257110	Overcoming barriers.Others	NTBLCP to advocate to and engage the NNRA for participation, support and possible waivers
4257149	Overcoming barriers.Others	all these could be overcome with effective planning
4257321	Overcoming barriers.Others	could be overcome with effective planning, proper advocacy and community engagement to provide the needed support for smooth deployment of the technology.
4257243	Overcoming barriers.Others	Adequate community sensitization
4257245	Overcoming barriers.Others	The integration of the accessory parts into one compartment for easy operation and transportation
4257109	Overcoming barriers.Workforce	Need to identify young motivated persons and accord them with the relevant trainings and skills
4257190	Overcoming barriers.Workforce	Training of personnel is necessary
4256767	Role description	State PM, Benue STBLCP and now DPH
4257114	Role description	As the Program Manager I play a supervisory and coordinating roles for the technical team implementing the CXR with CAD screening activities in my state.
4257115	Role description	I was involved in the deployment process,
4257116	Role description	I also played an important role in engagement of the relevant stakeholders towards smoothly kick starting the process in the state.
4257199	Role description	As the state lead, I supervise and coordinate the activities of the Ultra PDX team to ensure proper planning, mobilization and technical support.
4256817	Role of UPDX CAD in Nigeria.Case detection	It is a very useful tool to enhance clinical diagnosis of TB and thus reduce the gap of undetected, untreated and under reported clinical TB proportion.
4257128	Role of UPDX CAD in Nigeria.Case detection	a useful ACF strategy that is cost effective and efficient in finding TB cases that can serve as the needed game changer towards bridging/closing the gap of missing TB cases in Nigeria
4256820	Role of UPDX CAD in Nigeria.Increases access	portability enhances diagnostic access to communities and even hard to reach communities.
4257126	Role of UPDX CAD in Nigeria.Increases access	deployment the Ultra-portable digital x-rays with CAD have helped us to reach hard to reach areas and diagnosed a lot of TB cases in the past 1 year.
4257170	Role of UPDX CAD in Nigeria.Increases access	The portable X-ray could be carried to remote/hard to reach areas for screening and diagnosis.
4257209	Role of UPDX CAD in Nigeria.Increases access	The introduction of UPDX and CAD in TB case is a game changer and a welcome development because it helps in curbing the problem of accessibility of X-RAY by people living in the rural communities and far-to-reach areas. The portability and ease of transportation makes it remarkable.
4256815	Role of UPDX CAD in Nigeria.Others	A very welcome innovative adjunct to TB case search in communities in Nigeria
4256822	Role of UPDX CAD in Nigeria.Others	should be made a compulsory package for all teams on active case search in communities.
4257124	Role of UPDX CAD in Nigeria.Others	It has been a useful ad-on
4257171	Role of UPDX CAD in Nigeria.Workforce	Also the CAD will enable non specialist clinicians to make diagnosis.
4256802	Role of Xray in TB diag	Very useful mass screening tool
4256803	Role of Xray in TB diag	equally useful diagnostic tool especially when imbedded with AI.
4256805	Role of Xray in TB diag	Helps to mop up cases with no/inadequate sputum sample harvesting or where the Xpert test is negative for TB
4256808	Role of Xray in TB diag	It is therefore a must have tool for clinical diagnosis of TB.
4256809	Role of Xray in TB diag	Its portability enhances diagnostic access to communities and even hard to reach communities.
4256813	Role of Xray in TB diag	should be made a compulsory package for all teams on active case search in communities.
4257119	Role of Xray in TB diag	It is a useful tool that goes a long way in finding the missing TB cases, along side other clinical evaluation by the clinicians, the CXR is a powerful tool that helps us in clinical diagnosis of TB
4257163	Role of Xray in TB diag	Reading the X-ray and making diagnosis
4257169	Role of Xray in TB diag	The use of CXR will help in making clinical diagnosis of TB where necessary
4257205	Role of Xray in TB diag	The clinical diagnosis of TB using X-RAY is very significant and strategic in identifying the missing TB cases, especially among children
4257206	Role of Xray in TB diag	clients’ refusal due to notion of dangers of radiation, the unavailability of trained physicians and X-RAY service vendors in the facilities in the rural communities has being a barrier to X-RAY supported clinical diagnosis
4257207	Role of Xray in TB diag	The training of physicians and engagement of radiologist in the reporting radiographs, as well as proper sensitization and health education

## Sheet: Clients
id	tag	content
4263693	TB knowledge	Tuberculosis is a communicable disease that affect your lungs and can be transferred from one person to another. Yes, its possible someone can have it without knowing, because you mustn’t be coughing.
4263698	Route of Access to Screening	The HCW’s visited our park to carry out screening activities.
4263700	Ease of Access	Very easy and convenient
4263702	Concerns about the screening	I didn’t feel bad I really felt happy because it was done free of charge.
4263896	Willingness to recommend	Yes, because it will not only show TB symptoms but other things too
4263896	Reason for willingness to recommend	Yes, because it will not only show TB symptoms but other things too
4263708	Awareness that UPDX uses AI	No
4263713	Confidence in UPDX	Yes
4263758	If anything would reassure of accuracy	Yes
4263720	Preference for other testing types	No
4263723	Willingness to wait for final results	As long as they can process it.
4263725	Reason for wait willingness	Because I can not put them under pressure for my results, judging by the fact that they are helping me.
4263726	TB knowledge	Tuberculosis is a communicable disease that affect your lungs and can be transferred from one person to another. Yes, its possible someone can have it without knowing, because you mustn’t be coughing.
4263729	Route of Access to Screening	I visited a friend working with the Covid-19 team that was with the UPDX team in a joint community outreach and I was encouraged by the friend to get screened, and that was how I was diagnosed.
4263731	Ease of Access	Very easy and convenient.
4263736	Concerns about the screening	I didn’t feel bad I really felt happy because it was done free of charge, and quickly
4263889	Willingness to recommend	Yes, because it will not only show TB symptoms but other things too
4263889	Reason for willingness to recommend	Yes, because it will not only show TB symptoms but other things too
4263741	Awareness that UPDX uses AI	No
4263743	Confidence in UPDX	Yes
4263745	Reason for Trusting the screen	Because of AI enabled
4263759	If anything would reassure of accuracy	Yes
4263761	Preference for other testing types	Maybe
4263762	Willingness to wait for final results	As long as they can process it
4263764	Reason for wait willingness	Because I can not put them under pressure for my results, judging by the fact that they are helping me and its free of charge.
4263769	TB knowledge	Its an air born disease Probe/Follow-on Question: Do you think somebody can have it and not know? Yes Anybody can have it. How? When you come in contact with an infected person.
4263770	Route of Access to Screening	It was within my neighborhood and I was passing by so I decided to get screened .
4263774	Ease of Access	Very Easy
4263778	Concerns about the screening	I felt scared at first Probe/Follow-on Question: Can you explain reasons why you felt this way? Because I was thinking it will be painful.
4263782	Willingness to recommend	Yes
4263795	Awareness that UPDX uses AI	yes
4263798	Reason for Trusting the screen	Yes Probe/Follow-on Question: Why do you think so? Am not really sure.
4263798	Confidence in UPDX	Yes Probe/Follow-on Question: Why do you think so? Am not really sure.
4263799	If anything would reassure of accuracy	Yes
4263802	Preference for other testing types	No
4263804	Willingness to wait for final results	Yes
4263806	Reason for wait willingness	because I was inform it will not take long for me to receive the final results.
4263807	TB knowledge	Its an air born disease Probe/Follow-on Question: Do you think somebody can have it and not know? Yes How? Because sometime you don’t really feel sick.
4263809	Route of Access to Screening	I saw them round, when I was passing by the road so I decided to get screened since I was having chest pain as well.
4263810	Ease of Access	Very Easy
4263814	Concerns about the screening	I felt very okay Probe/Follow-on Question: Can you explain reasons why you felt this way? Yes because I was not sick.
4263816	Willingness to recommend	Yes
4263817	Reason for willingness to recommend	Because I feel safe about it
4263819	Awareness that UPDX uses AI	yes
4263821	Confidence in UPDX	Yes Probe/Follow-on Question: Why do you think so? Am not really sure.
4263821	Reason for Trusting the screen	Yes Probe/Follow-on Question: Why do you think so? Am not really sure.
4263823	If anything would reassure of accuracy	Yes
4263825	Preference for other testing types	No
4263826	Willingness to wait for final results	Yes
4263828	Reason for wait willingness	because I was inform it will not take long for me to receive the final results
4263830	TB knowledge	Yes someone can have and not know
4263832	Route of Access to Screening	I accessed the Xray screening through the test that was conducted by the team that came to my community
4263833	Ease of Access	It was very easy for me without me paying money for the screening
4263836	Concerns about the screening	I Feel very okay
4263908	Willingness to recommend	Yes I will recommend my family and friends for the screening exercise
4263908	Reason for willingness to recommend	Yes I will recommend my family and friends for the screening exercise
4263841	Awareness that UPDX uses AI	Yes the team that came explained it to us well
4263844	Confidence in UPDX	Yes according to how the team explained it to us
4263845	Preference for other testing types	No
4263847	Willingness to wait for final results	I am willing to wait till the result are out
4263851	TB knowledge	Yes someone can have it and not know especially if that person is not coughing or losing weight
4263856	Route of Access to Screening	It was through an announcement that was made that some people are coming to our community to check our body/chest. That was when I accessed the TB screening
4263860	Ease of Access	t was very easy for me and timings were convenient as it was in my community where I don’t have to travel to another community for the screening.
4263864	Concerns about the screening	I feel very okay as it was a painless procedure.
4263918	Willingness to recommend	Yes I will recommend my family and friends to come and conduct the screening exercise
4263928	Awareness that UPDX uses AI	Yes the team that came explained our result very well to us
4263933	Reason for Trusting the screen	Yes according to what the team told us when they came and how they explained it to us
4263935	Preference for other testing types	No other means in particular as this means is fast and reliable, the result comes out immediately
4263940	Willingness to wait for final results	Am willing to wait until the result is out
4263942	TB knowledge	#yes
4263945	Route of Access to Screening	in the locality areas
4263949	Ease of Access	Is well easier to community people
4263950	Concerns about the screening	no
4263953	Willingness to recommend	yes
4263955	Awareness that UPDX uses AI	yes
4263957	Preference for other testing types	yes
4263961	Willingness to wait for final results	withing a few hours
4263963	TB knowledge	Tuberculosis is a diseases spread through Air with a sign of cough and fever. Probe/Follow-on Question: Do you think somebody can have it and not know? How? * Yes me too I don't know I have it I also thought it was just cold and I was treating because it was during harmattan.
4263966	Route of Access to Screening	Some people entered our house and told us about the screening and shared some plyers
4263968	Ease of Access	It was very easy because it was in our street, even though the place was crowded.
4263970	Ease of Access	Prompt: how long was the journey, were the timings convenient) * Just 2 houses away from my house so a trekkable distance, timing was very convenient.
4263977	Concerns about the screening	At first I felt really scared and didn't even want to do the X-ray for fear of the outcome. Probe/Follow-on Question: Can you explain reasons why you felt this way? * I know TB is a deadly disease because one of our friend was diagnosed and seeing my picture with that color and I was told it an infection I was more scared.
4263979	Willingness to recommend	Yes after seeing my result I brought all my family and close friends to also screened
4263980	Reason for willingness to recommend	To avoid further more spread among my loved ones as explained by the HCW
4263982	Awareness that UPDX uses AI	Yes I know.
4263990	Reason for Trusting the screen	Yes I believe so Probe/Follow-on Question: Why do you think so? * I have seen it in my own picture, I have been coughing for about 3week I took all sort of cold drugs and antibiotics still no relief untill I am tested with the machine
4263990	Confidence in UPDX	Yes I believe so Probe/Follow-on Question: Why do you think so? * I have seen it in my own picture, I have been coughing for about 3week I took all sort of cold drugs and antibiotics still no relief untill I am tested with the machine
4263992	Preference for other testing types	Any means would be ok as long as it would be detected in time like this machine do but to me this machine is the best
4263994	Willingness to wait for final results	3days or even a week but I couldn't wait for too long.
4263996	Reason for wait willingness	I couldn't wait for too long because of how I feel I bearly sleep in the night, I cough persistently and atimes with spot o blood.
4264000	TB knowledge	Tuberculosis is an infection spread through cough many people can contact it if an infected person is living among them but it is curable. Probe/Follow-on Question: Do you think somebody can have it and not know? How? * Yes it is possible because I only came to see what is happening and I was told I have TB.
4264003	Route of Access to Screening	I was referred by a health worker to the location.
4264008	Ease of Access	find it easy and simple
4264011	Ease of Access	(Prompt: how long was the journey, were the timings convenient) * The journey was quiet easy even though it wasn't in my locality and the timing to was ok.
4264018	Concerns about the screening	I felt tense and scared of becoming a patient Probe/Follow-on Question: Can you explain reasons why you felt this way? * It is my first time of seeing X-ray machine live and first time of doing it.
4264025	Willingness to recommend	Yes moreover most of my family have been screened with it.
4264028	Reason for willingness to recommend	To know the condition of our chest and well being
4264031	Awareness that UPDX uses AI	Yes I was told so.
4264034	Confidence in UPDX	Yes by God grace
4264035	Reason for Trusting the screen	It has proven so, my cough is mild even though it only disturb me at night and weight lost.
4264037	If anything would reassure of accuracy	I think the sputum to test further.
4264039	Preference for other testing types	No because I have been given sample at the facility no result but this is quick and reliable.
4264042	Willingness to wait for final results	I can wait as long as I will be relieved of cough
4264045	Reason for willingness to recommend	The cough has been there over 2 month
4281857	TB knowledge	What do you know/can you tell me about Tuberculosis, Probe/Follow-on Question: Do you think somebody can have it and not know? How? #yes
4281858	Route of Access to Screening	How did you come to access XRay screening for TB? # in the locality areas
4281861	Ease of Access	How easy was it for you to access the XRay screening? # Is well easier to community people
4281862	Concerns about the screening	did you have some concerns about conducting the screening using the Xray? #no
4281864	Willingness to recommend	Do you think you would be willing to recommend to your family and friends to come and conduct this screening tests using the Ultraportable digital X ray machine? # yes Probe/Follow-on Question: Can you explain reasons why? # yes
4281865	Awareness that UPDX uses AI	Do you know that your scan was interpreted by a computer device using artificial intelligence? #yes
4281866	Confidence in UPDX	Do you believe or trust that this machine will be able to help detect TB disease if you or anybody else here has it. # no
4281867	Preference for other testing types	Would you have preferred any other means other than this machine for testing if you have TB? #yes
4281868	Willingness to wait for final results	# withing a few hours
4264057	TB knowledge	YES
4264059	Route of Access to Screening	#In our Village
4264060	Ease of Access	t's very easy for me
4264063	Concerns about the screening	How did you feel about being screened for TB using the Ultraportable Xray machine or did you have some concerns about conducting the screening using the Xray? # No Probe/Follow-on Question: Can you explain reasons why you felt this way? # yes
4264061	Concerns about the screening	No
4264066	Willingness to recommend	yes
4264068	Reason for willingness to recommend	because it's very easy to use for screening
4264070	Awareness that UPDX uses AI	I was told that is from kncv
4264073	Confidence in UPDX	YES
4264074	Reason for Trusting the screen	because the Machine is very sensitive machine
4264076	Preference for other testing types	No
4264079	Willingness to wait for final results	between 24 hours
4264082	Reason for wait willingness	Because the genexpert Machine that tested this photo is not in locality
4264085	TB knowledge	is disease that effect lungs
4264089	Route of Access to Screening	I was invited in our Village come for screening
4264092	Ease of Access	Is ok
4264102	Concerns about the screening	did you have some concerns about conducting the screening using the Xray? # No at all Probe/Follow-on Question: Can you explain reasons why you felt this way? # no
4264103	Willingness to recommend	yes
4264104	Reason for willingness to recommend	# because is 4 there own good
4264106	Awareness that UPDX uses AI	I was told
4264107	Confidence in UPDX	YES
4264110	Reason for Trusting the screen	because the Machine is very sensitive machine
4264113	Preference for other testing types	No
4264116	Willingness to wait for final results	between 24 hours
4264119	Reason for wait willingness	Because the genexpert Machine that tested this photo is not in locality
4264123	TB knowledge	Tuberculosis is a disease that makes people cough
4264126	Route of Access to Screening	My community Chief informed the village
4264128	Ease of Access	The screening was carried out in the village square
4264133	Concerns about the screening	Good, short time
4264136	Willingness to recommend	Yes. It is easy and doesn’t take time unlike hospitals
4264136	Reason for willingness to recommend	Yes. It is easy and doesn’t take time unlike hospitals
4264137	Reason for Trusting the screen	Yes Probe/Follow-on Question: Why do you think so? It has a computer
4264137	Confidence in UPDX	Yes Probe/Follow-on Question: Why do you think so? It has a computer
4264138	Preference for other testing types	None
4264139	Willingness to wait for final results	Two weeks
4264142	Reason for wait willingness	Because I will be heading to the farm where I will be resident for about a month
4264144	TB knowledge	Tuberculosis makes people cough
4264147	Route of Access to Screening	In my community
4264148	Ease of Access	Easy. It’s in my village
4264151	Concerns about the screening	It was awesome having the machine in my village so I felt happy.
4264155	Reason for willingness to recommend	Yes. It’s easy and fast
4264155	Willingness to recommend	Yes. It’s easy and fast
4264156	Awareness that UPDX uses AI	No
4264160	Confidence in UPDX	Yes Probe/Follow-on Question: Why do you think so? It has a computer
4264160	Reason for Trusting the screen	Yes Probe/Follow-on Question: Why do you think so? It has a computer
4264162	Preference for other testing types	None
4264165	Willingness to wait for final results	As long as possible because I’m hopeful that the final result will be negative as no one in my family has ever had TB
4264169	TB knowledge	Tuberculosis is a infectious bacterial disease that affects the lungs and most people that are likely to have it do have shortness of breath and cough Probe/Follow-on Question: Do you think somebody can have it and not know? YES How? Individuals who cough often resort to self medication without been aware of there TB infection status
4264171	Route of Access to Screening	I saw a free TB test awareness Postal when I was passing by early this morning around 8am and I decided to check back and get tested for TB
4264172	Ease of Access	It was easily accessible for me,we were asked to be on a queue while we were been attended to according, the process was easy and fast. (Prompt: how long was the journey, were the timings convenient) It was really faster than I expected, it only takes 10-15mins for me to get tested with the mobile x-ray machine
4264175	Concerns about the screening	I’m happy about the screening process, I was able to see the image of my lungs on the system after my x-ray explosion was done
4264178	Willingness to recommend	I’m wiling to recommend it for my family and friends,because the process is easy and it of interest, I just made a few calls reaching out to my friend to come and get tested too
4264178	Reason for willingness to recommend	I’m wiling to recommend it for my family and friends,because the process is easy and it of interest, I just made a few calls reaching out to my friend to come and get tested too
4264179	Awareness that UPDX uses AI	Yeah I do believe that the scan that was interpreted by the computer device using artificial intelligence, the scan result were not the same for each person that came for the screening exercise
4264182	Confidence in UPDX	Yes I believe the machine can detect TB
4264184	Preference for other testing types	No, I believe Ultra Digital X-ray machine is the best to get tested for TB
4264187	Willingness to wait for final results	I can wait for 1-2weeks
4264190	Reason for wait willingness	I want to know my TB status as soon as I can so I can get treatment if needed
4264194	TB knowledge	Tuberculosis is a dangerous bacteria disease that can be majoly present in a person that coughs more than 2weeks or more Probe/Follow-on Question: Do you think somebody can have it and not know? Yes How? There is no way you can know your TB status unless you get tested for TB. It is possible for some individuals who are infected with TB to not exhibit any symptoms, making it difficult for them to…
4264198	Route of Access to Screening	A friend notify me about the X-ray Screening
4264202	Ease of Access	It is easily accessible to me, and it’s a great opportunity for me to know my health status (Prompt: how long was the journey, were the timings convenient) It only took few minutes of my time to get tested, the timing was a convenient one for me, there was no delay in the process
4264207	Concerns about the screening	It’s a great experience for me,I was able to know my TB status using the Ultraportable X-ray machine,this would even prompt participant of this screening to call there family and friends to join the Screening process Probe/Follow-on Question: Can you explain reasons why you felt this way? I feel most of us don’t know our health status, Getting tested using the Ultraportable X-ray would enable ver…
4264209	Willingness to recommend	Yes Probe/Follow-on Question: Can you explain reasons why? It is time convenient and easy to access
4264209	Reason for willingness to recommend	Yes Probe/Follow-on Question: Can you explain reasons why? It is time convenient and easy to access
4264210	Awareness that UPDX uses AI	I believe in the scan was interpreted because I was able to see my Chest X-ray image on the computer immediately after my x-ray explosion was done
4264214	Confidence in UPDX	Yes I do Probe/Follow-on Question: Why do you think so? I was able to see my x-ray result after I was screened and I believe this machine would detect if I have the TB disease.
4264214	Reason for Trusting the screen	Yes I do Probe/Follow-on Question: Why do you think so? I was able to see my x-ray result after I was screened and I believe this machine would detect if I have the TB disease.
4264216	Preference for other testing types	No, I prefer the use of ultra portable digital x-ray
4264218	Willingness to wait for final results	I can wait for about 1-2weeks
4264219	Reason for wait willingness	I believe in the authenticity of the result I’m waiting for
4264221	TB knowledge	Tuberculosis is a contagious disease which is cause by mycobacterium tuberculosis. Probe/Follow-on Question: Do you think somebody can have it and not know? How? Yes, before someone can known his/her Tuberculosis status, a confirmatory test must be done before someone can know maybe he/she has the disease
4264224	Route of Access to Screening	We were told to come for free chest x-ray screening for tuberculosis test, by the town crier.
4264228	Ease of Access	Its was vary easy because my house is near by.
4264230	Concerns about the screening	I am very happy for such opportunity. Probe/Follow-on Question: Can you explain reasons why you felt this way? because its free, and accessible at comfort of my house.
4264234	Reason for willingness to recommend	Yes, its free and accessible Probe/Follow-on Question: Can you explain reasons why? Is advisable to know our tuberculosis status
4264234	Willingness to recommend	Yes, its free and accessible Probe/Follow-on Question: Can you explain reasons why? Is advisable to know our tuberculosis status
4264235	Awareness that UPDX uses AI	Yes
4264236	Reason for Trusting the screen	Yes Probe/Follow-on Question: Why do you think so? Because X-ray is one of an effective diagnostic tool for Tuberculosis
4264236	Confidence in UPDX	Yes Probe/Follow-on Question: Why do you think so? Because X-ray is one of an effective diagnostic tool for Tuberculosis
4264238	If anything would reassure of accuracy	No
4264241	Willingness to wait for final results	At most 1 week Probe/Follow-on Question: Can you explain reasons why? Because of my occupation, I may travel and there is no assurance of network over there, so there will communication error till I come back, and if the result comes out positive, that shows there is high tendency, that have transfer the Tuberculosis to my close contact people.
4264241	Reason for wait willingness	At most 1 week Probe/Follow-on Question: Can you explain reasons why? Because of my occupation, I may travel and there is no assurance of network over there, so there will communication error till I come back, and if the result comes out positive, that shows there is high tendency, that have transfer the Tuberculosis to my close contact people.
4264242	TB knowledge	Tuberculosis is a airborne disease, cause by mycobacterium tuberculosis which can be easily transmitted through the air. Probe/Follow-on Question: Do you think somebody can have it and not know? How? Yes, because without a confirmatory tuberculosis test, he/she cant know his/her Tuberculosis status.
4264245	Route of Access to Screening	We were told to come for free chest x-ray screening for tuberculosis test, by the town crier.
4264246	Ease of Access	Its was vary easy because my house is near by.
4264249	Concerns about the screening	Not really, because its helps me to know my tuberculosis health status at the comfort of house, but my only concern is all about those children below the age of 5 yrs, because we are told that they cant participate in the test.
4264250	Reason for willingness to recommend	Yes, its free and accessible Probe/Follow-on Question: Can you explain reasons why? Because we can all confirm and assure of our Tuberculosis status, so that we can score our house free of Tuberculosis
4264250	Willingness to recommend	Yes, its free and accessible Probe/Follow-on Question: Can you explain reasons why? Because we can all confirm and assure of our Tuberculosis status, so that we can score our house free of Tuberculosis
4264251	Awareness that UPDX uses AI	Yes
4264253	Reason for Trusting the screen	Yes Probe/Follow-on Question: Why do you think so? Because X-ray is one of an effective diagnostic tool for Tuberculosis
4264253	Confidence in UPDX	Yes Probe/Follow-on Question: Why do you think so? Because X-ray is one of an effective diagnostic tool for Tuberculosis
4264255	If anything would reassure of accuracy	No
4264257	Preference for other testing types	No
4264259	Willingness to wait for final results	At most 1 week Probe/Follow-on Question: Can you explain reasons why? Because from the day my sputum had been collected, my heart will be disturbed and to be rest assure of my Tuberculosis status, so that I can start the treatment on time if positive or abide to all precaution if its negative
4264259	Reason for wait willingness	At most 1 week Probe/Follow-on Question: Can you explain reasons why? Because from the day my sputum had been collected, my heart will be disturbed and to be rest assure of my Tuberculosis status, so that I can start the treatment on time if positive or abide to all precaution if its negative
4264260	TB knowledge	tuberculosis is a bacterial disease. Interviewer: okay. B: that previous more in respiratory tract,and it is airborne and has erm..show symptoms of cough, sneeze and Cold generally sometime it can be attributed to chest pain and I think that's basically.
4264262	TB knowledge	yes possibly because they symptom I just mention earlier are also attributed to other disease's
4264263	Route of Access to Screening	I got access to it through the sensitization that happen on my camp group Oyo state Sense,erm... erm representative came and I got to know about it.
4264265	Ease of Access	it was very stress free and not time taking it was easier than I expected. Interviewer: so was the timing convenient for you. B: Yes it was. Interviewer: and the journey from where your coming. B: am not coming from so far..
4264266	Concerns about the screening	not really I just have to stand and breathe in that's basically all
4264268	Willingness to recommend	Yes definitely. Interviewer: you will,why do you think you will encourage them to. B: because I know for the kind of people I have in my family that will not like their time to be wasted and do not like stress.they screening cover's all of that it was not stressful and it was very very in line with time.
4264268	Reason for willingness to recommend	Yes definitely. Interviewer: you will,why do you think you will encourage them to. B: because I know for the kind of people I have in my family that will not like their time to be wasted and do not like stress.they screening cover's all of that it was not stressful and it was very very in line with time.
4264269	Awareness that UPDX uses AI	I will not really say I knew it was IA but I saw technology was been... Interviewer: was involved. B: yeah was involved
4264271	Confidence in UPDX	yeah I believe. Interviewer: hmmm why do you think so. B: I think so because I know now with the.....and this is advance world we can not always rely on just the manual. Interviewer: okay. B: we have a lot of patients to attend to and by the knowledge of human we have been able to create artificial intelligence to help us get vibrant hands.
4264271	Reason for Trusting the screen	yeah I believe. Interviewer: hmmm why do you think so. B: I think so because I know now with the.....and this is advance world we can not always rely on just the manual. Interviewer: okay. B: we have a lot of patients to attend to and by the knowledge of human we have been able to create artificial intelligence to help us get vibrant hands.
4264273	Preference for other testing types	possibly if you give me any other options I will have to try it.i might have but seem like is the only one I got to experience. Interviewer: but would you have prefer if there's another option. B: I don't know if there's any other option but for the one I experience I like it. Interviewer: okay. B: so you know they could be other thing that possibly maybe easier I don't know but for this it was f…
4264275	Willingness to wait for final results	I don't know, that's for you to tell me how long am I supposed to wait for my result. Interviewer: okay for you how long are you going to wait,you know there's anxious part of running a test and waiting for the result, so for you how long you think you can wait. B: okay personal I don't think am infected that's my fear so am not under pressure to get my result,so just hope that when the machine g…
4264277	TB knowledge	Tuberculosis is a disease,let’s say respiratory disease caused by micro bacteria. Interviewer Okay so do you think somebody can have it and not know.is it possible for someone to have TB and not know?
4264279	TB knowledge	Hmmm,I think the are some that……that their signs won’t be out
4264282	Ease of Access	How long did the timing take and the inconveniences timing and the rest? Student 15mins Interviewer Was it convenient for you? Student Yes Interviewer Then the journey from where your coming from to the enjoy the service,how long is it,is it far or short? Student It’s not far 5mins Interviewer Is it work or? Student Yes Interviwer Okay walk
4264283	Concerns about the screening	Ehn I have concern about it because of the ray ,because of the side effect of the X-ray.
4264285	Willingness to recommend	Yes Interviewer Alright Interviewer Can you explain why you think you will encourage them to come. Student I think it’s more faster
4264285	Reason for willingness to recommend	Yes Interviewer Alright Interviewer Can you explain why you think you will encourage them to come. Student I think it’s more faster
4264286	Awareness that UPDX uses AI	No
4264289	Confidence in UPDX	Yes Interviewer Why do you think so Student Because the X-ray machine shows the chest part.
4264289	Reason for Trusting the screen	Yes Interviewer Why do you think so Student Because the X-ray machine shows the chest part.
4264290	Preference for other testing types	Yes
4264291	Willingness to wait for final results	For like a week
4264293	Reason for wait willingness	I am not anxious because I do take precautionary measures.I make use of my nose masks when I am crowd.
